# Supplementary material for: Socioeconomic Inequalities in COVID-19 Vaccine Hesitancy and Uptake in Greece and Cyprus during the Pandemic
Source: Vaccines (Basel). 2023 Jul 31;11(8):1301. doi: 10.3390/vaccines11081301 (PMC10459981; doi:10.3390/vaccines11081301)
Supplement: Supplementary file 1 [file vaccines-11-01301-s001.zip]

Archive with 1 entries (1 files):
- vaccines-2499181-supplementary.pdf
